# Supplementary material for: Newly Designed Cysteine-Based Self-Assembling Prodrugs for Sepsis Treatment
Source: Pharmaceutics. 2023 Jun 20;15(6):1775. doi: 10.3390/pharmaceutics15061775 (PMC10302134; doi:10.3390/pharmaceutics15061775)
Supplement: Supplementary file 1 [file pharmaceutics-15-01775-s001.zip]

Archive with 1 entries (1 files):
- pharmaceutics-2395469-supplementary.pdf
